# Supplementary material for: The impact of pre-processing and disease characteristics on reproducibility of T2-weighted MRI radiomics features
Source: MAGMA. 2023 Aug 9;36(6):945–56. doi: 10.1007/s10334-023-01112-z (PMC10667400; doi:10.1007/s10334-023-01112-z)
Supplement: Supplementary file 2 — Supplementary file2 (XLSX 70 KB) [file 10334_2023_1112_MOESM2_ESM.xlsx]

## Sheet: Sheet1
Supplementary Information 2 Magnetic Resonance Materials in Physics, Biology and Medicine The impact of pre-processing and disease characteristics on reproducibility of T2-weighted MRI radiomics features Dyah Ekashanti Octorina Dewi, PhD1,*, Mohammed R. S. Sunoqrot, PhD1,2,*, Gabriel Addio Nketiah, PhD1,2, Elise Sandsmark, MD, PhD2, Guro F. Giskeødegård, PhD1,3, Sverre Langørgen, MD2, Helena Bert…
Feature \ Setting	1	2	3	4	5	6	7	8	9	10	11	12	13	14	15	16	17	18	19	20	21	22	23	24	25	26	27	28	29	30	31	32	33	34	35	36	37	38	39	40	41	42	43	44	45	46	47	48
FO_10Percentile	0.677218	0.677218	0.676874	0.651844	0.651844	0.64971	0.677218	0.677218	0.676874	0.651844	0.651844	0.64971	0.677218	0.677218	0.676874	0.651844	0.651844	0.64971	0.677218	0.677218	0.676874	0.651844	0.651844	0.64971	0.677218	0.677218	0.676874	0.651844	0.651844	0.64971	0.677218	0.677218	0.676874	0.651844	0.651844	0.64971	0.677218	0.677218	0.676874	0.651844	0.651844	0.64971	0.677218	0.677218	0.676874	0.651844	0.651844	0.64971
FO_90Percentile	0.602824	0.602824	0.605471	0.43292	0.43292	0.434309	0.602824	0.602824	0.605471	0.43292	0.43292	0.434309	0.602824	0.602824	0.605471	0.43292	0.43292	0.434309	0.602824	0.602824	0.605471	0.43292	0.43292	0.434309	0.602824	0.602824	0.605471	0.43292	0.43292	0.434309	0.602824	0.602824	0.605471	0.43292	0.43292	0.434309	0.602824	0.602824	0.605471	0.43292	0.43292	0.434309	0.602824	0.602824	0.605471	0.43292	0.43292	0.434309
FO_Energy	0.956342	0.956092	0.955056	0.851533	0.85005	0.847305	0.956342	0.956092	0.955056	0.851533	0.85005	0.847305	0.956342	0.956092	0.955056	0.851533	0.85005	0.847305	0.956342	0.956092	0.955056	0.851533	0.85005	0.847305	0.956342	0.956092	0.955056	0.851533	0.85005	0.847305	0.956342	0.956092	0.955056	0.851533	0.85005	0.847305	0.956342	0.956092	0.955056	0.851533	0.85005	0.847305	0.956342	0.956092	0.955056	0.851533	0.85005	0.847305
FO_Entropy	0.338586	0.287236	0.341436	0.316876	0.293206	0.368237	0.306879	0.232626	0.276148	0.29407	0.22014	0.291765	0.258766	0.133156	0.172164	0.241044	0.129983	0.132549	0.179503	0.362417	0.298138	0.150632	0.304842	0.198093	0.247117	0.238793	0.241548	0.181838	0.17501	0.172267	0.265796	0.259323	0.261956	0.175183	0.171171	0.166967	0.264937	0.254932	0.261811	0.174807	0.170504	0.166356	0.541406	0.539869	0.544724	0.183793	0.184602	0.177072
FO_InterquartileRange	0.22562	0.22562	0.221491	0.146051	0.146051	0.135682	0.22562	0.22562	0.221491	0.146051	0.146051	0.135682	0.22562	0.22562	0.221491	0.146051	0.146051	0.135682	0.22562	0.22562	0.221491	0.146051	0.146051	0.135682	0.22562	0.22562	0.221491	0.146051	0.146051	0.135682	0.22562	0.22562	0.221491	0.146051	0.146051	0.135682	0.22562	0.22562	0.221491	0.146051	0.146051	0.135682	0.22562	0.22562	0.221491	0.146051	0.146051	0.135682
FO_Kurtosis	0.110114	0.215425	0.182118	0.115015	0.211151	0.183204	0.110114	0.215425	0.182118	0.115015	0.211151	0.183204	0.110114	0.215425	0.182118	0.115015	0.211151	0.183204	0.110114	0.215425	0.182118	0.115015	0.211151	0.183204	0.110114	0.215425	0.182118	0.115015	0.211151	0.183204	0.110114	0.215425	0.182118	0.115015	0.211151	0.183204	0.110114	0.215425	0.182118	0.115015	0.211151	0.183204	0.110114	0.215425	0.182118	0.115015	0.211151	0.183204
FO_Maximum	0.293915	0.507034	0.498644	0.165856	0.324147	0.311834	0.293915	0.507034	0.498644	0.165856	0.324147	0.311834	0.293915	0.507034	0.498644	0.165856	0.324147	0.311834	0.293915	0.507034	0.498644	0.165856	0.324147	0.311834	0.293915	0.507034	0.498644	0.165856	0.324147	0.311834	0.293915	0.507034	0.498644	0.165856	0.324147	0.311834	0.293915	0.507034	0.498644	0.165856	0.324147	0.311834	0.293915	0.507034	0.498644	0.165856	0.324147	0.311834
FO_MeanAbsoluteDeviation	0.297512	0.291945	0.282229	0.179482	0.176226	0.164588	0.297512	0.291945	0.282229	0.179482	0.176226	0.164588	0.297512	0.291945	0.282229	0.179482	0.176226	0.164588	0.297512	0.291945	0.282229	0.179482	0.176226	0.164588	0.297512	0.291945	0.282229	0.179482	0.176226	0.164588	0.297512	0.291945	0.282229	0.179482	0.176226	0.164588	0.297512	0.291945	0.282229	0.179482	0.176226	0.164588	0.297512	0.291945	0.282229	0.179482	0.176226	0.164588
FO_Mean	0.686831	0.687656	0.68915	0.543017	0.544236	0.545861	0.686831	0.687656	0.68915	0.543017	0.544236	0.545861	0.686831	0.687656	0.68915	0.543017	0.544236	0.545861	0.686831	0.687656	0.68915	0.543017	0.544236	0.545861	0.686831	0.687656	0.68915	0.543017	0.544236	0.545861	0.686831	0.687656	0.68915	0.543017	0.544236	0.545861	0.686831	0.687656	0.68915	0.543017	0.544236	0.545861	0.686831	0.687656	0.68915	0.543017	0.544236	0.545861
FO_Median	0.694089	0.694089	0.695487	0.553931	0.553931	0.554394	0.694089	0.694089	0.695487	0.553931	0.553931	0.554394	0.694089	0.694089	0.695487	0.553931	0.553931	0.554394	0.694089	0.694089	0.695487	0.553931	0.553931	0.554394	0.694089	0.694089	0.695487	0.553931	0.553931	0.554394	0.694089	0.694089	0.695487	0.553931	0.553931	0.554394	0.694089	0.694089	0.695487	0.553931	0.553931	0.554394	0.694089	0.694089	0.695487	0.553931	0.553931	0.554394
FO_Minimum	0.56259	0.580435	0.61005	0.6047	0.621222	0.649702	0.56259	0.580435	0.61005	0.6047	0.621222	0.649702	0.56259	0.580435	0.61005	0.6047	0.621222	0.649702	0.56259	0.580435	0.61005	0.6047	0.621222	0.649702	0.56259	0.580435	0.61005	0.6047	0.621222	0.649702	0.56259	0.580435	0.61005	0.6047	0.621222	0.649702	0.56259	0.580435	0.61005	0.6047	0.621222	0.649702	0.56259	0.580435	0.61005	0.6047	0.621222	0.649702
FO_Range	0.330184	0.258548	0.292574	0.198797	0.128823	0.134201	0.330184	0.258548	0.292574	0.198797	0.128823	0.134201	0.330184	0.258548	0.292574	0.198797	0.128823	0.134201	0.330184	0.258548	0.292574	0.198797	0.128823	0.134201	0.330184	0.258548	0.292574	0.198797	0.128823	0.134201	0.330184	0.258548	0.292574	0.198797	0.128823	0.134201	0.330184	0.258548	0.292574	0.198797	0.128823	0.134201	0.330184	0.258548	0.292574	0.198797	0.128823	0.134201
FO_RobustMeanAbsoluteDeviation	0.262906	0.262906	0.256743	0.161107	0.161107	0.153215	0.262906	0.262906	0.256743	0.161107	0.161107	0.153215	0.262906	0.262906	0.256743	0.161107	0.161107	0.153215	0.262906	0.262906	0.256743	0.161107	0.161107	0.153215	0.262906	0.262906	0.256743	0.161107	0.161107	0.153215	0.262906	0.262906	0.256743	0.161107	0.161107	0.153215	0.262906	0.262906	0.256743	0.161107	0.161107	0.153215	0.262906	0.262906	0.256743	0.161107	0.161107	0.153215
FO_RootMeanSquared	0.679409	0.681034	0.683385	0.514924	0.518092	0.521101	0.679409	0.681034	0.683385	0.514924	0.518092	0.521101	0.679409	0.681034	0.683385	0.514924	0.518092	0.521101	0.679409	0.681034	0.683385	0.514924	0.518092	0.521101	0.679409	0.681034	0.683385	0.514924	0.518092	0.521101	0.679409	0.681034	0.683385	0.514924	0.518092	0.521101	0.679409	0.681034	0.683385	0.514924	0.518092	0.521101	0.679409	0.681034	0.683385	0.514924	0.518092	0.521101
FO_Skewness	0.301994	0.402901	0.407078	0.303362	0.424115	0.407605	0.301994	0.402901	0.407078	0.303362	0.424115	0.407605	0.301994	0.402901	0.407078	0.303362	0.424115	0.407605	0.301994	0.402901	0.407078	0.303362	0.424115	0.407605	0.301994	0.402901	0.407078	0.303362	0.424115	0.407605	0.301994	0.402901	0.407078	0.303362	0.424115	0.407605	0.301994	0.402901	0.407078	0.303362	0.424115	0.407605	0.301994	0.402901	0.407078	0.303362	0.424115	0.407605
FO_TotalEnergy	0.962882	0.962675	0.961817	0.871131	0.869892	0.867649	0.962882	0.962675	0.961817	0.871131	0.869892	0.867649	0.962882	0.962675	0.961817	0.871131	0.869892	0.867649	0.962882	0.962675	0.961817	0.871131	0.869892	0.867649	0.962882	0.962675	0.961817	0.871131	0.869892	0.867649	0.962882	0.962675	0.961817	0.871131	0.869892	0.867649	0.962882	0.962675	0.961817	0.871131	0.869892	0.867649	0.962882	0.962675	0.961817	0.871131	0.869892	0.867649
FO_Uniformity	0.277532	0.2871	0.330901	0.267535	0.265566	0.35444	0.256931	0.232117	0.271789	0.246096	0.216077	0.293938	0.21914	0.133123	0.179116	0.207413	0.118427	0.149931	0.16081	0.292833	0.222221	0.133231	0.21632	0.0952867	0.203337	0.202999	0.202828	0.184752	0.183957	0.179354	0.230685	0.230542	0.23206	0.179474	0.179115	0.174762	0.266019	0.265534	0.267818	0.18648	0.18618	0.182032	0.575009	0.573915	0.580399	0.229712	0.229977	0.224488
FO_Variance	0.357747	0.341472	0.329353	0.171923	0.162299	0.145378	0.357747	0.341472	0.329353	0.171923	0.162299	0.145378	0.357747	0.341472	0.329353	0.171923	0.162299	0.145378	0.357747	0.341472	0.329353	0.171923	0.162299	0.145378	0.357747	0.341472	0.329353	0.171923	0.162299	0.145378	0.357747	0.341472	0.329353	0.171923	0.162299	0.145378	0.357747	0.341472	0.329353	0.171923	0.162299	0.145378	0.357747	0.341472	0.329353	0.171923	0.162299	0.145378
GLCM_Autocorrelation	0.234456	0.28054	0.170501	0.236221	0.295775	0.0735429	0.231831	0.278183	0.168051	0.234629	0.290182	0.0677523	0.231126	0.27882	0.164532	0.233159	0.287911	0.0711232	0.230966	0.27602	0.159914	0.232407	0.285395	0.067634	0.165402	0.103287	0.130361	0.105155	0.0396423	0.0366994	0.172868	0.135043	0.199847	0.0988557	0.0363699	0.0525947	0.257741	0.0585513	0.156586	0.0809622	0.0375455	0.0335941	0.390132	0.308537	0.358925	0.117326	0.0079762	0.00015919
GLCM_ClusterProminence	0.473305	0.258159	0.216532	0.45723	0.244693	0.243721	0.474576	0.264354	0.215128	0.459231	0.253403	0.242927	0.472474	0.258	0.209868	0.461919	0.254133	0.24446	0.47391	0.257196	0.209369	0.463775	0.253549	0.243603	0.379465	0.43601	0.507743	0.325451	0.348407	0.256503	0.37851	0.439771	0.508834	0.325547	0.350012	0.255879	0.416665	0.460491	0.519658	0.33167	0.334717	0.25199	0.388205	0.489408	0.500592	0.33786	0.330865	0.26293
GLCM_ClusterShade	0.488803	0.43051	0.459356	0.468856	0.442276	0.439402	0.484494	0.435479	0.449437	0.466901	0.443559	0.435551	0.481719	0.429755	0.447407	0.471135	0.442281	0.434973	0.480644	0.430106	0.447358	0.470627	0.440329	0.430336	0.457056	0.486882	0.594149	0.546171	0.653768	0.677462	0.444668	0.488636	0.579669	0.544784	0.656006	0.673542	0.390219	0.394267	0.449845	0.545643	0.651637	0.665849	0.343899	0.394831	0.394931	0.551511	0.652227	0.666989
GLCM_ClusterTendency	0.404659	0.27662	0.215915	0.390748	0.249354	0.261135	0.406996	0.277597	0.219809	0.398354	0.251599	0.259158	0.406177	0.271553	0.219382	0.397639	0.249156	0.261177	0.406329	0.2683	0.217712	0.400059	0.245363	0.263131	0.458004	0.448665	0.427153	0.261169	0.258006	0.225032	0.47177	0.462344	0.445975	0.260561	0.256754	0.22398	0.492667	0.48013	0.47398	0.266553	0.257776	0.22708	0.563223	0.566412	0.572652	0.275052	0.268673	0.238819
GLCM_Contrast	0.358572	0.166468	0.264776	0.411738	0.224569	0.430235	0.361235	0.162401	0.261685	0.416585	0.237681	0.413062	0.362851	0.152361	0.264916	0.420496	0.242866	0.415958	0.362764	0.153825	0.26103	0.423787	0.244571	0.415695	0.0386557	0.045334	0.059224	0.0113012	0.0238358	0.0357531	0.0593195	0.0622051	0.0791257	0.00910974	0.0207207	0.0328507	0.0705672	0.0639015	0.0957908	0.0176454	0.0268513	0.0388803	0.586818	0.58363	0.584482	0.0134085	0.0249097	0.0352441
GLCM_Correlation	0.459594	0.46803	0.47319	0.458715	0.462555	0.465444	0.466896	0.470627	0.468212	0.463724	0.467676	0.469017	0.47035	0.471103	0.470091	0.467665	0.469236	0.469533	0.471636	0.471839	0.470206	0.468912	0.469663	0.471272	0.478392	0.479707	0.477498	0.466595	0.467135	0.469859	0.443685	0.442473	0.429585	0.468686	0.468745	0.47358	0.459907	0.45926	0.458653	0.46546	0.463742	0.464575	0.0109401	-0.0139753	-0.0293737	0.477767	0.477432	0.474712
GLCM_DifferenceAverage	0.382088	0.235694	0.314995	0.415314	0.29519	0.459546	0.383311	0.233296	0.312004	0.418873	0.306249	0.444348	0.38705	0.223168	0.318289	0.422926	0.317257	0.447103	0.387547	0.224126	0.315052	0.425548	0.319251	0.446044	0.0336862	0.0373448	0.0461904	0.030502	0.0359751	0.0441809	0.0544109	0.0576011	0.0668856	0.027803	0.0327471	0.041366	0.0905881	0.0872308	0.101985	0.0344297	0.0384359	0.047084	0.586679	0.584176	0.584899	0.0478033	0.0532326	0.0589435
GLCM_DifferenceEntropy	0.242413	0.0764904	0.14004	0.236067	0.06603	0.152132	0.180462	0.0591838	0.111377	0.169539	0.0247348	0.0741497	0.126075	0.13204	0.148531	0.107768	0.133266	0.148543	0.124124	0.290864	0.288279	0.109946	0.31411	0.292528	0.132826	0.131544	0.136738	0.115471	0.116861	0.123198	0.132259	0.136156	0.139682	0.0790411	0.0798745	0.0881351	0.126007	0.131325	0.14791	0.0780924	0.0821878	0.0889043	0.480899	0.483493	0.483522	0.0858615	0.0995617	0.102253
GLCM_DifferenceVariance	0.388724	0.235154	0.359313	0.394482	0.224692	0.373808	0.389964	0.22113	0.353564	0.400755	0.226513	0.366996	0.392811	0.210447	0.355286	0.402054	0.218377	0.372543	0.389521	0.21261	0.356004	0.406604	0.219152	0.375801	0.0722429	0.0811789	0.102402	0.0326394	0.0566239	0.0759861	0.0861048	0.0886312	0.112606	0.0271847	0.0500388	0.0690604	0.0440045	0.0469433	0.0876233	0.0377959	0.0561349	0.0761875	0.504812	0.505131	0.507119	0.029467	0.0533777	0.072608
GLCM_Id	0.378794	0.318537	0.371619	0.380988	0.369483	0.454047	0.36929	0.327527	0.368976	0.370037	0.366473	0.444457	0.372892	0.340086	0.391105	0.367597	0.371264	0.446385	0.369467	0.364395	0.387993	0.356466	0.370943	0.425789	0.0182309	0.0193132	0.0240092	0.0435538	0.0454617	0.0463307	0.0440263	0.0457173	0.0516091	0.0385616	0.0398731	0.0420964	0.0939654	0.0918339	0.100582	0.0481835	0.0488138	0.0523448	0.586553	0.584357	0.585037	0.0790745	0.0809015	0.0830469
GLCM_Idm	0.372	0.322682	0.378326	0.378545	0.381684	0.453734	0.3594	0.33406	0.372805	0.356505	0.371143	0.434799	0.361847	0.356019	0.396893	0.348415	0.369862	0.435191	0.360364	0.393261	0.398584	0.330259	0.343448	0.388309	0.0161621	0.0169121	0.0216621	0.0465399	0.0485874	0.0481031	0.046548	0.0484368	0.0549735	0.0459157	0.0468159	0.0479486	0.0944139	0.0920221	0.102284	0.0465601	0.046906	0.0498594	0.586608	0.584285	0.584982	0.0715964	0.0734011	0.0760306
GLCM_Idmn	0.365147	0.183434	0.276536	0.413969	0.243849	0.442155	0.368281	0.181371	0.274857	0.41989	0.259026	0.424475	0.370255	0.171657	0.279422	0.424065	0.267259	0.427063	0.370631	0.173129	0.276035	0.427391	0.269367	0.426092	0.358911	0.145039	0.265681	0.42477	0.251906	0.410452	0.374752	0.144115	0.211925	0.404169	0.233173	0.394334	0.234564	0.0446999	0.0563308	0.385831	0.193141	0.318213	0.541627	0.609187	0.61165	0.378297	0.217061	0.235918
GLCM_Idn	0.383849	0.257336	0.330567	0.41062	0.316476	0.464308	0.384302	0.255446	0.326937	0.413207	0.325722	0.450205	0.38858	0.245638	0.334026	0.417159	0.337699	0.452991	0.389072	0.246396	0.331016	0.419493	0.339678	0.451762	0.350111	0.155759	0.247596	0.415557	0.318565	0.435708	0.313049	0.10589	0.148245	0.393795	0.282612	0.40641	0.162621	0.0341547	0.0310246	0.361656	0.219072	0.312329	0.592453	0.603982	0.605089	0.331956	0.202565	0.220927
GLCM_Imc1	0.604816	0.658375	0.663463	0.620996	0.672116	0.66837	0.732629	0.768111	0.759979	0.709626	0.768863	0.7774	0.774661	0.816939	0.814804	0.766007	0.81826	0.822858	0.805145	0.856056	0.854992	0.807706	0.852426	0.857401	0.367828	0.373183	0.381915	0.749994	0.750437	0.748536	0.173309	0.178995	0.191191	0.625731	0.628216	0.625874	-0.00823872	-0.00911611	-0.00862331	0.481718	0.486902	0.485588	0.406772	0.422585	0.433063	0.327614	0.3319	0.339417
GLCM_Imc2	0.622224	0.639825	0.663218	0.64534	0.67728	0.697388	0.706713	0.760527	0.774644	0.737429	0.79621	0.803613	0.787769	0.82876	0.840459	0.815853	0.862409	0.869375	0.848958	0.866838	0.876219	0.863201	0.905782	0.911301	0.418888	0.434786	0.436272	0.823581	0.831864	0.833578	0.276109	0.29306	0.296617	0.733548	0.742783	0.740424	0.156333	0.161022	0.159612	0.563972	0.573214	0.570474	0.50989	0.517385	0.513845	0.384891	0.391546	0.389059
GLCM_InverseVariance	0.306919	0.271284	0.370836	0.419596	0.39669	0.495744	0.358285	0.277601	0.358058	0.372821	0.362012	0.415808	0.361153	0.301596	0.386028	0.34868	0.388019	0.420488	0.366345	0.333257	0.41788	0.327189	0.323064	0.413318	0.0256457	0.0253105	0.0375458	0.0654812	0.0649003	0.0664811	0.0685862	0.0681822	0.0592605	0.0883495	0.0872507	0.0895898	0.0891947	0.0889182	0.0908168	0.00926264	0.00945294	0.0152651	0.586265	0.584652	0.585262	0.000591339	0.00693988	0.0182538
GLCM_JointAverage	0.251011	0.315742	0.22954	0.240836	0.322411	0.131235	0.249062	0.316919	0.228341	0.239331	0.31771	0.127158	0.249029	0.318251	0.226531	0.238233	0.316483	0.130633	0.249254	0.316689	0.223678	0.237737	0.314808	0.128054	0.168048	0.0883861	0.119342	0.0995243	0.0545291	0.0628597	0.18114	0.119845	0.165987	0.0947441	0.0513301	0.0809642	0.244361	0.044526	0.151204	0.0735579	0.0488999	0.0619642	0.385026	0.307146	0.359987	0.101232	0.0212117	0.0288279
GLCM_JointEnergy	0.0569971	0.122304	0.147457	0.0399973	0.10052	0.134593	0.111365	0.179988	0.175076	0.113342	0.159893	0.16893	0.179986	0.198674	0.204009	0.164115	0.178524	0.195193	0.197462	0.20088	0.207558	0.189044	0.194295	0.206716	0.188976	0.190153	0.191228	0.184972	0.190269	0.198262	0.149788	0.15063	0.153021	0.158487	0.164409	0.168958	0.227327	0.227798	0.228858	0.109178	0.111854	0.118557	0.56441	0.563583	0.565755	0.174941	0.176206	0.177596
GLCM_JointEntropy	0.128944	0.312571	0.283683	0.110818	0.294322	0.277243	0.187346	0.580515	0.563008	0.170337	0.57249	0.562346	0.52213	0.732259	0.728451	0.505461	0.728853	0.727223	0.72912	0.802037	0.801468	0.72009	0.797743	0.797622	0.281814	0.274807	0.269434	0.501918	0.498166	0.494233	0.242981	0.238816	0.237164	0.279894	0.275935	0.270073	0.260407	0.257533	0.258292	0.173661	0.170224	0.169721	0.541212	0.540324	0.542429	0.150319	0.150866	0.150443
GLCM_MCC	0.435123	0.434726	0.456388	0.472781	0.482316	0.501514	0.522024	0.539975	0.58153	0.530133	0.599909	0.622878	0.62267	0.668083	0.693858	0.597741	0.677675	0.719639	0.670212	0.757352	0.758447	0.620954	0.733023	0.758755	0.289992	0.314082	0.33058	0.541094	0.651661	0.659229	0.223301	0.249887	0.267161	0.465056	0.529197	0.522835	0.0973612	0.1071	0.112582	0.384689	0.415416	0.405358	0.199245	0.0605659	0.0611384	0.290152	0.331389	0.328854
GLCM_MaximumProbability	0.0951379	0.120847	0.159181	0.0803347	0.0299638	0.0986516	0.0706428	0.219948	0.180789	0.082955	0.153508	0.154967	0.181697	0.229591	0.232927	0.144352	0.181215	0.204771	0.217935	0.214416	0.236622	0.197143	0.210383	0.221638	0.104686	0.104686	0.106558	0.214656	0.240974	0.227421	0.136154	0.136154	0.138795	0.118128	0.141083	0.128892	0.287039	0.286996	0.288262	0.0592589	0.0592589	0.0654819	0.611535	0.61051	0.611756	0.178333	0.178333	0.179421
GLCM_SumAverage	0.251011	0.315742	0.22954	0.240836	0.322411	0.131235	0.249062	0.316919	0.228341	0.239331	0.31771	0.127158	0.249029	0.318251	0.226531	0.238233	0.316483	0.130633	0.249254	0.316689	0.223678	0.237737	0.314808	0.128054	0.168048	0.0883861	0.119342	0.0995243	0.0545291	0.0628597	0.18114	0.119845	0.165987	0.0947441	0.0513301	0.0809642	0.244361	0.044526	0.151204	0.0735579	0.0488999	0.0619642	0.385026	0.307146	0.359987	0.101232	0.0212117	0.0288279
GLCM_SumEntropy	0.173456	0.41015	0.364723	0.147027	0.354787	0.334894	0.195145	0.497019	0.467033	0.171132	0.460114	0.435593	0.278372	0.54535	0.536615	0.260413	0.55272	0.538053	0.415122	0.619986	0.617556	0.402128	0.616645	0.612889	0.433555	0.426605	0.416302	0.401352	0.399622	0.395181	0.4213	0.417042	0.405994	0.321072	0.320301	0.31482	0.368537	0.365282	0.357813	0.275783	0.273532	0.271589	0.526403	0.526239	0.528528	0.262988	0.263477	0.258226
GLCM_SumSquares	0.408066	0.0993837	0.211613	0.417746	0.143956	0.377259	0.410852	0.0904497	0.213212	0.425325	0.150461	0.364027	0.411303	0.0768168	0.216424	0.426981	0.151317	0.36845	0.410937	0.0749182	0.212853	0.430263	0.148818	0.370392	0.305635	0.297277	0.278091	0.138263	0.141945	0.126841	0.331487	0.318983	0.305143	0.136592	0.139366	0.124468	0.34053	0.32136	0.325246	0.145912	0.144268	0.130383	0.580902	0.579998	0.583407	0.149974	0.151345	0.137189
GLDM_DependenceEntropy	0.643528	0.682171	0.672137	0.659337	0.68922	0.673776	0.665043	0.713924	0.692927	0.685499	0.699407	0.709955	0.650172	0.742272	0.717522	0.684437	0.752763	0.755486	0.661745	0.753574	0.755248	0.66783	0.783728	0.772788	0.688249	0.689014	0.691657	0.655633	0.654998	0.651663	0.686496	0.688666	0.691696	0.665236	0.666334	0.66363	0.650715	0.651923	0.651854	0.673739	0.673213	0.672069	0.46677	0.4693	0.478172	0.666911	0.668465	0.667274
GLDM_DependenceNonUniformity	0.811767	0.859554	0.858213	0.797123	0.872698	0.872799	0.811469	0.860562	0.860675	0.80111	0.877223	0.87869	0.830251	0.875116	0.87652	0.82267	0.888108	0.889077	0.85969	0.899791	0.900856	0.857682	0.909032	0.911259	0.829888	0.830494	0.828651	0.833916	0.830678	0.831469	0.864727	0.865945	0.863301	0.817601	0.816534	0.815959	0.944265	0.944383	0.943757	0.815694	0.816572	0.814479	0.886397	0.886172	0.885379	0.850447	0.85143	0.848927
GLDM_DependenceNonUniformityNormalized	0.529491	0.572302	0.569333	0.502984	0.558517	0.604026	0.517235	0.61068	0.577005	0.517305	0.589589	0.626807	0.518447	0.61764	0.590104	0.530948	0.604679	0.661736	0.531854	0.585001	0.634512	0.552744	0.619346	0.645046	0.356854	0.360327	0.355991	0.364893	0.363756	0.363519	0.4624	0.465629	0.46354	0.348061	0.350199	0.34796	0.586313	0.588864	0.587965	0.405197	0.409056	0.407222	0.287125	0.293527	0.292733	0.419904	0.423531	0.421205
GLDM_DependenceVariance	0.477568	0.574198	0.582727	0.43985	0.605116	0.611422	0.489657	0.599887	0.570357	0.44302	0.604259	0.604376	0.498398	0.634717	0.586546	0.453974	0.605089	0.609904	0.507478	0.646165	0.603443	0.486223	0.587081	0.624015	0.313596	0.315259	0.312915	0.266979	0.312343	0.267434	0.477762	0.477264	0.477969	0.265926	0.278485	0.266662	0.620541	0.619381	0.61984	0.308207	0.311213	0.309679	0.669467	0.670699	0.671683	0.403613	0.401899	0.403938
GLDM_GrayLevelNonUniformity	0.948971	0.962513	0.963457	0.942819	0.961897	0.962733	0.948321	0.962626	0.963658	0.941643	0.962477	0.963267	0.947456	0.962796	0.963653	0.940238	0.962835	0.963581	0.94722	0.963125	0.963853	0.939677	0.958146	0.958485	0.959137	0.959221	0.959014	0.922082	0.922193	0.922005	0.956941	0.95697	0.956874	0.922549	0.922594	0.92249	0.962335	0.962313	0.96266	0.925035	0.925047	0.924996	0.944142	0.944219	0.944547	0.935006	0.935057	0.935047
GLDM_GrayLevelVariance	0.502073	0.459846	0.440961	0.496783	0.500064	0.488296	0.502287	0.453375	0.44223	0.498131	0.497641	0.481048	0.503465	0.446587	0.442568	0.499207	0.498909	0.488242	0.502726	0.44386	0.44349	0.501193	0.498974	0.489416	0.356851	0.338616	0.331554	0.172203	0.162685	0.145918	0.376221	0.35001	0.350871	0.170527	0.162097	0.144588	0.375231	0.334306	0.352119	0.172619	0.160171	0.145311	0.573306	0.572485	0.57882	0.176586	0.167133	0.153274
GLDM_HighGrayLevelEmphasis	0.286511	0.345042	0.165323	0.267424	0.341208	0.0947652	0.285388	0.347152	0.160947	0.266671	0.335242	0.089842	0.286228	0.348835	0.158174	0.267083	0.335933	0.0917693	0.286489	0.34892	0.155548	0.266802	0.33606	0.0903982	0.147162	0.122164	0.152786	0.0975147	0.0674618	0.0646251	0.165843	0.16399	0.228555	0.0947204	0.066385	0.0805104	0.245046	0.0796159	0.17052	0.0818949	0.0634504	0.0630853	0.383023	0.303723	0.352377	0.117088	0.0261335	0.0270779
GLDM_LargeDependenceEmphasis	0.505748	0.607458	0.611931	0.474328	0.644928	0.657991	0.497811	0.61166	0.599179	0.462553	0.635367	0.645005	0.504641	0.629225	0.600035	0.47041	0.631266	0.648898	0.510154	0.628991	0.614466	0.496421	0.623096	0.638998	0.319509	0.320771	0.319754	0.25666	0.274688	0.256325	0.465433	0.465508	0.465341	0.254544	0.261028	0.254504	0.607108	0.606948	0.607811	0.288663	0.290291	0.28854	0.775495	0.774112	0.774579	0.391708	0.392603	0.391399
GLDM_LargeDependenceHighGrayLevelEmphasis	0.615504	0.616846	0.605296	0.598919	0.639069	0.640489	0.574842	0.627083	0.582739	0.555543	0.621673	0.613435	0.523959	0.616998	0.534735	0.490363	0.591255	0.55912	0.396996	0.618864	0.520286	0.383252	0.573049	0.522457	0.646999	0.632231	0.6297	0.493424	0.471108	0.443245	0.626402	0.628338	0.644068	0.556679	0.549375	0.577658	0.651289	0.578921	0.593732	0.563761	0.592143	0.594788	0.583403	0.463083	0.496411	0.560865	0.590364	0.567443
GLDM_LargeDependenceLowGrayLevelEmphasis	0.296882	0.455318	0.47142	0.260765	0.448998	0.489185	0.34913	0.488804	0.557749	0.306252	0.399034	0.587373	0.550779	0.578155	0.754358	0.469292	0.427651	0.751648	0.635735	0.49113	0.608346	0.580054	0.311245	0.606783	0.0312315	0.0260664	0.025862	0.182761	0.16696	0.145642	0.118027	0.123019	0.111208	-0.0189653	0.0100062	0.0101989	0.0873376	0.179594	0.189118	-0.00644043	0.0270989	0.0309381	0.31152	0.404708	0.434505	0.0338625	0.0724396	0.0776093
GLDM_LowGrayLevelEmphasis	0.317607	0.390624	0.359189	0.295417	0.355312	0.328208	0.42081	0.389224	0.38277	0.396625	0.382222	0.395804	0.530567	0.419614	0.475439	0.476939	0.469852	0.545081	0.672653	0.511897	0.622287	0.679555	0.516736	0.683473	0.169976	0.0416261	0.0810879	0.370078	0.31633	0.377663	0.184534	0.0399719	0.0517239	0.182305	0.137277	0.193876	0.168737	-0.0019124	0.0857304	0.0870943	0.0856362	0.15557	0.397147	0.325435	0.381815	0.0370775	0.0296211	0.0856471
GLDM_SmallDependenceEmphasis	0.50174	0.563563	0.557131	0.506192	0.608145	0.636341	0.517989	0.615533	0.614012	0.521307	0.620335	0.649024	0.533201	0.635729	0.604193	0.542632	0.625475	0.679221	0.531778	0.588652	0.628247	0.545156	0.634205	0.643348	0.301288	0.296582	0.299001	0.344202	0.341458	0.342337	0.333914	0.325026	0.330927	0.342885	0.339258	0.339413	0.365596	0.363132	0.37028	0.33745	0.33202	0.330124	0.443349	0.442913	0.435725	0.381675	0.371853	0.375293
GLDM_SmallDependenceHighGrayLevelEmphasis	0.364881	0.457298	0.414687	0.376479	0.499619	0.475473	0.337403	0.435526	0.391973	0.345269	0.446951	0.383607	0.324005	0.410723	0.311287	0.321221	0.373722	0.308999	0.314576	0.362011	0.244961	0.294683	0.343556	0.178241	0.0069226	0.10006	0.136188	0.05863	0.0691051	0.0565033	0.101911	0.184231	0.238268	0.0585737	0.0747094	0.0725982	0.0324768	0.106807	0.149493	0.0744168	0.0701847	0.0600302	0.131725	0.157475	0.150004	0.119948	0.0821181	0.0879303
GLDM_SmallDependenceLowGrayLevelEmphasis	0.479284	0.571027	0.531748	0.441281	0.548112	0.524281	0.453036	0.415546	0.397679	0.401995	0.386269	0.391243	0.52344	0.406699	0.43885	0.448448	0.456586	0.512048	0.598428	0.450998	0.561987	0.616659	0.511573	0.634665	0.349529	0.290376	0.326769	0.492243	0.441413	0.520664	0.344165	0.299773	0.324224	0.377966	0.350892	0.401974	0.406853	0.358802	0.384056	0.389257	0.392638	0.407841	0.511005	0.506279	0.520419	0.328575	0.321072	0.33283
GLRLM_GrayLevelNonUniformity	0.95332	0.954693	0.955603	0.953783	0.956792	0.957438	0.953316	0.959311	0.960305	0.949651	0.960345	0.961067	0.950564	0.961322	0.962172	0.945134	0.961991	0.962594	0.948992	0.962418	0.963145	0.942309	0.958064	0.958429	0.955921	0.956198	0.956348	0.927838	0.927954	0.927819	0.940667	0.941342	0.941895	0.932886	0.932961	0.932965	0.928942	0.92938	0.93046	0.9406	0.940694	0.940929	0.939347	0.940014	0.940647	0.94191	0.942263	0.942765
GLRLM_GrayLevelNonUniformityNormalized	0.261483	0.249252	0.286217	0.254108	0.234113	0.311997	0.24747	0.220067	0.248782	0.238274	0.200071	0.270207	0.214368	0.129714	0.169512	0.202879	0.120236	0.139619	0.15846	0.295155	0.228097	0.130873	0.221758	0.0988057	0.232694	0.230362	0.229718	0.189723	0.188207	0.183748	0.273143	0.268964	0.267851	0.187812	0.186546	0.181998	0.250799	0.241594	0.24102	0.198892	0.197057	0.192301	0.494253	0.503091	0.501819	0.222791	0.222398	0.214391
GLRLM_GrayLevelVariance	0.501319	0.452426	0.432003	0.496923	0.492601	0.474244	0.501283	0.449691	0.434527	0.497415	0.49329	0.474183	0.504202	0.445227	0.441257	0.498653	0.494109	0.484235	0.503572	0.442	0.443536	0.501358	0.49645	0.488385	0.368771	0.340709	0.339006	0.173726	0.160484	0.146303	0.401022	0.356005	0.365499	0.172649	0.160148	0.145077	0.385476	0.306082	0.330796	0.176962	0.155952	0.145878	0.479391	0.48423	0.48273	0.183625	0.162383	0.153863
GLRLM_HighGrayLevelRunEmphasis	0.282112	0.348581	0.146044	0.261205	0.340362	0.0750779	0.282574	0.348192	0.155655	0.263306	0.335886	0.0811108	0.285199	0.352134	0.154879	0.265664	0.337348	0.0872788	0.2859	0.352459	0.154212	0.265992	0.339242	0.0886278	0.152937	0.130551	0.162511	0.0981782	0.0687594	0.0663206	0.17564	0.181824	0.24765	0.0959533	0.0691054	0.0833798	0.259888	0.106789	0.19412	0.0844596	0.0682843	0.0688412	0.391733	0.280856	0.317395	0.121241	0.0334589	0.0354336
GLRLM_LongRunEmphasis	0.442956	0.523317	0.544391	0.420275	0.57646	0.606609	0.493093	0.57133	0.5727	0.458312	0.612729	0.624403	0.515298	0.584422	0.587785	0.493597	0.609574	0.613276	0.528892	0.604352	0.611228	0.503338	0.612026	0.621607	0.171237	0.173294	0.172404	0.213844	0.23218	0.214151	0.171311	0.172074	0.17212	0.195214	0.203537	0.195448	0.142952	0.145136	0.143101	0.173034	0.17568	0.172803	0.69042	0.702958	0.705211	0.155562	0.15876	0.155289
GLRLM_LongRunHighGrayLevelEmphasis	0.265641	0.499231	0.362877	0.243206	0.497306	0.31978	0.258569	0.436193	0.221703	0.234225	0.397905	0.15125	0.272394	0.361715	0.158399	0.249245	0.343315	0.0883833	0.278762	0.343613	0.150736	0.258296	0.333025	0.0874814	0.41549	0.349325	0.371579	0.118236	0.0805743	0.076601	0.434924	0.405967	0.425884	0.143152	0.096637	0.113866	0.423807	0.273056	0.277283	0.205608	0.160417	0.166024	0.695352	0.484809	0.519967	0.324754	0.259152	0.248767
GLRLM_LongRunLowGrayLevelEmphasis	0.302384	0.333343	0.319032	0.274589	0.284749	0.276633	0.415458	0.379476	0.378454	0.384126	0.363568	0.388895	0.539505	0.428754	0.492754	0.484611	0.469308	0.558955	0.690798	0.528649	0.642201	0.691074	0.511427	0.701073	0.0434007	-0.0252691	-0.00897337	0.341024	0.286048	0.338424	0.0215234	0.00316266	-0.00608633	0.115025	0.0790843	0.119613	-0.0042819	0.0309626	0.0317955	-0.0133974	0.0212043	0.052262	0.16108	0.330581	0.322083	-0.0426042	0.0221283	0.0357785
GLRLM_LowGrayLevelRunEmphasis	0.321342	0.396563	0.360059	0.294379	0.36133	0.326769	0.4182	0.385032	0.377644	0.391503	0.377656	0.38812	0.528159	0.414269	0.468151	0.473617	0.465387	0.537211	0.667016	0.503781	0.612494	0.673273	0.514537	0.674791	0.170911	0.0417123	0.0813256	0.367153	0.311067	0.373461	0.170289	0.0219062	0.0311217	0.183585	0.138386	0.19385	0.183609	0.0482754	0.133181	0.085939	0.0873988	0.156048	0.395776	0.311332	0.36239	0.0333253	0.0312785	0.0886476
GLRLM_RunEntropy	0.163905	0.554289	0.407255	0.171106	0.557526	0.379127	0.138076	0.436086	0.233535	0.145831	0.388033	0.170152	0.147244	0.37381	0.270447	0.136871	0.373365	0.199984	0.119576	0.490169	0.424075	0.0892489	0.444993	0.345778	0.559816	0.543105	0.540538	0.240815	0.228524	0.223819	0.671773	0.664759	0.663789	0.274986	0.262903	0.255763	0.685159	0.685854	0.669241	0.370983	0.356177	0.347693	0.778281	0.780467	0.762426	0.565371	0.557213	0.552057
GLRLM_RunLengthNonUniformity	0.881567	0.921672	0.921088	0.878313	0.927855	0.927416	0.922884	0.939684	0.939226	0.922003	0.942393	0.941987	0.941224	0.947728	0.947326	0.94109	0.948815	0.948278	0.948727	0.951355	0.950884	0.948728	0.951811	0.951448	0.884838	0.883462	0.882163	0.942639	0.942147	0.941549	0.829875	0.826966	0.825522	0.926831	0.926103	0.925234	0.813826	0.809154	0.808923	0.890043	0.888817	0.887297	0.821585	0.820561	0.819965	0.827593	0.825463	0.822852
GLRLM_RunLengthNonUniformityNormalized	0.578067	0.614244	0.659987	0.564537	0.653999	0.696877	0.5627	0.612462	0.627405	0.532165	0.658432	0.657372	0.549618	0.592762	0.612781	0.536091	0.636117	0.638549	0.544056	0.602134	0.624927	0.523378	0.615784	0.636494	0.30556	0.307988	0.308182	0.254602	0.261456	0.255157	0.379492	0.382136	0.382918	0.284714	0.288156	0.285111	0.391897	0.393073	0.39672	0.321123	0.321802	0.321121	0.61243	0.612331	0.61482	0.384765	0.386472	0.385862
GLRLM_RunPercentage	0.555068	0.593063	0.629177	0.53393	0.63629	0.674643	0.543546	0.600813	0.610233	0.510518	0.643704	0.651542	0.539473	0.592832	0.605025	0.521534	0.624452	0.630009	0.539692	0.605289	0.620326	0.516517	0.614745	0.631705	0.292393	0.294807	0.294341	0.242625	0.253666	0.243062	0.388545	0.390205	0.390397	0.257862	0.263179	0.258269	0.438777	0.43947	0.442428	0.293705	0.295224	0.293781	0.63448	0.633483	0.636502	0.36958	0.371462	0.370265
GLRLM_RunVariance	0.415532	0.511516	0.519824	0.387494	0.56734	0.584776	0.482574	0.57193	0.563157	0.443618	0.609091	0.617575	0.509642	0.593497	0.585541	0.483917	0.604578	0.607893	0.528197	0.607794	0.608316	0.499957	0.610675	0.616723	0.157891	0.160454	0.158727	0.212902	0.245868	0.213162	0.157535	0.158332	0.158205	0.184482	0.198041	0.184862	0.171027	0.173277	0.172823	0.157749	0.161884	0.157922	0.792138	0.789282	0.785816	0.145396	0.148542	0.145333
GLRLM_ShortRunEmphasis	0.543789	0.582594	0.625493	0.529921	0.62673	0.672052	0.537677	0.593173	0.607435	0.507839	0.639424	0.643411	0.535903	0.582243	0.601282	0.520837	0.625122	0.628167	0.536683	0.596576	0.618932	0.514794	0.610057	0.630122	0.256597	0.258952	0.259098	0.235176	0.242362	0.235655	0.308524	0.311627	0.311845	0.250168	0.253607	0.250398	0.282398	0.284317	0.286822	0.269538	0.270028	0.269137	0.46695	0.469714	0.47882	0.310277	0.312279	0.311193
GLRLM_ShortRunHighGrayLevelEmphasis	0.298832	0.322887	0.1521	0.280273	0.324588	0.0838916	0.290168	0.332731	0.156801	0.272165	0.329349	0.0838861	0.288809	0.350851	0.158471	0.270085	0.337109	0.0916455	0.287795	0.353424	0.156669	0.268034	0.339653	0.0906287	0.103947	0.103977	0.135407	0.0939252	0.0675468	0.0644582	0.108872	0.154102	0.211503	0.0882696	0.0666807	0.0793843	0.143818	0.0840215	0.162524	0.0743307	0.0636792	0.0629807	0.249371	0.139436	0.18387	0.113075	0.0340542	0.0367368
GLRLM_ShortRunLowGrayLevelEmphasis	0.328775	0.417963	0.375944	0.300371	0.382824	0.345102	0.418004	0.387372	0.378174	0.392723	0.380349	0.388473	0.52607	0.411817	0.463278	0.471757	0.462668	0.532777	0.661397	0.497844	0.605496	0.668615	0.512455	0.668467	0.216022	0.0807207	0.125202	0.373849	0.318205	0.382279	0.243507	0.0831697	0.106135	0.199136	0.154342	0.211843	0.252642	0.100129	0.197533	0.115778	0.115202	0.191102	0.466063	0.44491	0.497121	0.0821791	0.0689367	0.134573
GLSZM_GrayLevelNonUniformity	0.709896	0.777556	0.782198	0.744335	0.819153	0.82181	0.776685	0.853732	0.856958	0.805235	0.880662	0.879718	0.895178	0.923754	0.924711	0.913557	0.934332	0.933492	0.945831	0.949594	0.950124	0.95267	0.951061	0.951179	0.713904	0.731784	0.729938	0.912877	0.915464	0.915499	0.695604	0.712317	0.71098	0.809131	0.817382	0.817412	0.721272	0.73219	0.736433	0.725991	0.743198	0.742045	0.585146	0.59764	0.62405	0.677445	0.69504	0.693724
GLSZM_GrayLevelNonUniformityNormalized	0.140896	0.401045	0.360375	0.123045	0.350637	0.254703	0.158447	0.374036	0.240773	0.130656	0.306379	0.128968	0.154616	0.164096	0.135925	0.136857	0.220274	0.0928856	0.134162	0.343941	0.317585	0.104736	0.317095	0.201118	0.33719	0.263926	0.28725	0.246113	0.23342	0.230486	0.291767	0.240199	0.289148	0.26649	0.238852	0.234197	0.253716	0.271219	0.260198	0.190152	0.143507	0.144196	0.329452	0.291239	0.239689	0.268572	0.268429	0.280484
GLSZM_GrayLevelVariance	0.487836	0.558591	0.564946	0.435791	0.561189	0.535987	0.494442	0.417353	0.39852	0.477022	0.429497	0.402481	0.519922	0.436958	0.442218	0.492718	0.433158	0.448368	0.518616	0.425722	0.449196	0.503743	0.474805	0.482303	0.411642	0.348377	0.385144	0.198472	0.148408	0.155754	0.334185	0.249921	0.311417	0.219283	0.152064	0.164386	0.277552	0.172847	0.24582	0.240484	0.150572	0.171976	0.424739	0.360513	0.369211	0.172682	0.158318	0.18589
GLSZM_HighGrayLevelZoneEmphasis	0.251233	0.444555	0.154438	0.187641	0.383424	0.0863142	0.243464	0.392564	0.124353	0.212374	0.343816	0.000625189	0.268364	0.378271	0.134421	0.242943	0.33296	0.038853	0.27951	0.367896	0.147637	0.253758	0.343072	0.0646925	0.242801	0.216585	0.262717	0.110959	0.0870691	0.0890197	0.253663	0.284999	0.371855	0.124634	0.106754	0.12504	0.221975	0.16173	0.249912	0.124186	0.111033	0.123547	0.381738	0.389692	0.433969	0.114402	0.0773643	0.0888747
GLSZM_LargeAreaEmphasis	0.740623	0.841256	0.850513	0.716826	0.840242	0.866496	0.515256	0.676591	0.656293	0.554787	0.616404	0.453945	0.191669	0.641303	0.592758	0.190577	0.637581	0.626946	0.432771	0.671935	0.609801	0.42258	0.589468	0.613891	0.701856	0.686801	0.68965	0.0866269	0.0966705	0.0864436	0.799639	0.781602	0.790086	0.16926	0.168604	0.166727	0.840243	0.814717	0.820803	0.539334	0.523397	0.525015	0.584192	0.461819	0.598309	0.700468	0.703891	0.696073
GLSZM_LargeAreaHighGrayLevelEmphasis	0.797029	0.806227	0.816252	0.772171	0.817294	0.843206	0.516544	0.624791	0.608578	0.53497	0.565585	0.425762	0.220441	0.616565	0.553126	0.232786	0.563395	0.548259	0.38726	0.709342	0.515416	0.3907	0.481844	0.502417	0.749425	0.828834	0.828178	0.289704	0.395783	0.322017	0.82423	0.846237	0.856191	0.251041	0.338913	0.333053	0.824509	0.849281	0.833734	0.682521	0.75459	0.754846	0.700017	0.767985	0.759588	0.817157	0.841365	0.832357
GLSZM_LargeAreaLowGrayLevelEmphasis	0.68818	0.842681	0.851382	0.658684	0.848781	0.86809	0.477126	0.673387	0.625506	0.508695	0.625865	0.465816	0.189402	0.635439	0.764169	0.126438	0.334937	0.797349	0.686532	0.596559	0.732903	0.625272	0.343579	0.745288	0.424748	0.4347	0.438559	-0.0177745	0.00308681	-0.0102299	0.645259	0.643436	0.649004	0.0499641	0.0410094	0.0408219	0.69447	0.667456	0.711616	0.261023	0.197552	0.198179	0.139279	0.138145	0.173094	0.400019	0.403042	0.400942
GLSZM_LowGrayLevelZoneEmphasis	0.287133	0.456642	0.357092	0.233336	0.448393	0.365223	0.34778	0.338576	0.309214	0.30501	0.315709	0.296944	0.506806	0.383732	0.424583	0.430035	0.434524	0.478282	0.631865	0.451952	0.557231	0.636788	0.503823	0.625778	0.186915	0.0798579	0.112322	0.358003	0.273915	0.343941	0.132358	0.0794448	0.0766508	0.191319	0.14818	0.185184	0.192651	0.203832	0.254219	0.029156	0.09013	0.158936	0.356987	0.40559	0.412494	-0.0646721	-0.0516997	0.0575094
GLSZM_SizeZoneNonUniformity	0.555352	0.677272	0.688915	0.556945	0.736077	0.744317	0.641128	0.777963	0.786426	0.644099	0.815226	0.820459	0.751307	0.848269	0.847711	0.74431	0.869739	0.873207	0.842725	0.900359	0.900242	0.843678	0.911652	0.912917	0.619733	0.587177	0.59823	0.757556	0.747969	0.748761	0.588925	0.566132	0.59418	0.65474	0.634169	0.637643	0.617539	0.608818	0.612024	0.564663	0.525538	0.543073	0.39882	0.378062	0.390555	0.538534	0.504295	0.548668
GLSZM_SizeZoneNonUniformityNormalized	0.166807	0.232382	0.232587	0.0819717	0.372534	0.418818	0.343882	0.50854	0.52126	0.346327	0.507797	0.551958	0.493558	0.613003	0.557173	0.51676	0.580744	0.655078	0.516586	0.569245	0.616968	0.540396	0.624448	0.619557	0.168713	0.151538	0.143014	0.335355	0.330495	0.333008	0.0691962	0.0943894	0.0665627	0.203137	0.196915	0.194971	0.131177	0.160858	0.146465	0.158551	0.106481	0.133256	0.234126	0.273348	0.277285	0.153968	0.198608	0.203993
GLSZM_SmallAreaEmphasis	0.153384	0.218806	0.227758	0.0632377	0.370849	0.407687	0.32306	0.501583	0.527292	0.338233	0.507005	0.55031	0.49984	0.620859	0.564868	0.522652	0.592911	0.662657	0.518556	0.5727	0.615726	0.53786	0.632338	0.623298	0.1768	0.159677	0.151685	0.315887	0.311166	0.3133	0.11367	0.142009	0.132745	0.186753	0.177309	0.175925	0.107922	0.131042	0.156796	0.187188	0.129394	0.157028	0.0883575	0.105763	0.159535	0.166854	0.210921	0.239204
GLSZM_SmallAreaHighGrayLevelEmphasis	0.177211	0.161173	-0.00701734	0.16158	0.181185	0.0319164	0.216343	0.222881	0.0796349	0.208252	0.215302	-0.00879808	0.273609	0.30976	0.135165	0.257139	0.26064	0.0821648	0.289888	0.335157	0.161841	0.264442	0.304854	0.0738906	0.198054	0.150569	0.206457	0.0822977	0.0757642	0.0743043	0.164878	0.161802	0.268467	0.0883035	0.0826408	0.101286	0.16826	0.139704	0.222033	0.0764628	0.0482032	0.0629664	0.293297	0.36597	0.440776	0.0460645	0.0367719	0.0773419
GLSZM_SmallAreaLowGrayLevelEmphasis	0.30162	0.460122	0.34267	0.208387	0.498471	0.405452	0.310389	0.326062	0.28437	0.262546	0.290172	0.269509	0.509574	0.383736	0.419944	0.415104	0.432853	0.467113	0.608089	0.441085	0.558369	0.61393	0.506375	0.630766	0.186538	0.117607	0.162526	0.432452	0.345976	0.423264	0.0838282	0.116824	0.0819502	0.276673	0.224307	0.256887	-0.135535	0.0211301	0.0614857	0.0621243	0.118519	0.183739	0.160739	0.118434	0.152971	-0.0625145	-0.0567789	0.0479708
GLSZM_ZoneEntropy	0.415675	0.654521	0.644847	0.348218	0.693996	0.687619	0.676648	0.776558	0.769535	0.664973	0.753714	0.774766	0.70856	0.769811	0.740528	0.733779	0.775795	0.775539	0.619127	0.744371	0.746396	0.610478	0.775574	0.765116	0.534127	0.470942	0.474399	0.659412	0.651924	0.648939	0.476825	0.399372	0.393958	0.604811	0.586227	0.578569	0.355381	0.283257	0.248414	0.405541	0.359639	0.345863	0.364204	0.395481	0.364042	0.24015	0.195871	0.163446
GLSZM_ZonePercentage	0.530535	0.606782	0.613212	0.535681	0.64253	0.672583	0.555892	0.647282	0.64631	0.55524	0.658908	0.678193	0.548938	0.643918	0.624947	0.549968	0.64801	0.689755	0.536959	0.597593	0.633027	0.543174	0.63727	0.650633	0.338376	0.334698	0.336456	0.34491	0.343202	0.343331	0.335106	0.334566	0.33595	0.376726	0.374732	0.37444	0.404903	0.409571	0.405306	0.386425	0.382392	0.381022	0.411349	0.417047	0.404792	0.375871	0.369329	0.369569
GLSZM_ZoneVariance	0.742011	0.842631	0.851872	0.718253	0.840851	0.867254	0.515817	0.67859	0.65858	0.556046	0.613235	0.444233	0.173612	0.647113	0.580402	0.172476	0.622953	0.596937	0.374365	0.705058	0.592756	0.372241	0.536614	0.575026	0.705008	0.690294	0.692958	0.0699045	0.0802898	0.0697372	0.802226	0.784611	0.79306	0.168493	0.167815	0.165986	0.843304	0.819641	0.825785	0.542399	0.526655	0.528233	0.655539	0.642304	0.51117	0.703584	0.707115	0.699342
NGTDM_Busyness	0.878858	0.860359	0.858263	0.896001	0.877575	0.876806	0.860109	0.855396	0.85269	0.894666	0.873376	0.873163	0.856898	0.855343	0.853611	0.889122	0.873456	0.87472	0.861267	0.854831	0.850323	0.877201	0.880886	0.880174	0.829582	0.885502	0.888361	0.622151	0.733163	0.739669	0.814408	0.878231	0.873479	0.617668	0.73208	0.733896	0.20812	0.511654	0.506099	0.634587	0.707442	0.703303	0.0782778	0.134945	0.0544202	0.608337	0.725324	0.724065
NGTDM_Coarseness	0.636583	0.639424	0.631851	0.640291	0.637686	0.651311	0.638705	0.632733	0.646043	0.662609	0.65802	0.681939	0.657437	0.652522	0.664057	0.680866	0.67314	0.690341	0.685502	0.700352	0.712093	0.70448	0.693775	0.710028	0.620898	0.620095	0.62298	0.669688	0.665872	0.672165	0.639215	0.64023	0.63952	0.635832	0.633535	0.637317	0.567253	0.567631	0.576658	0.636236	0.63462	0.63995	9.47941e-08	1.42916e-07	4.38855e-07	0.624444	0.625033	0.630837
NGTDM_Complexity	0.1092	0.0944498	0.187066	0.0271538	0.142696	0.242252	-0.0424224	-0.0583008	0.0696651	-0.068808	-0.0211693	0.0727481	-0.0195891	0.0280462	0.062123	-0.0296847	0.0647687	-0.0317372	-0.0166716	0.318062	0.252751	-0.0235899	0.363109	0.267305	0.289257	0.146501	0.217335	0.16365	0.0748276	0.0857113	0.276212	0.156192	0.234236	0.123974	0.0642051	0.075992	0.235605	0.165277	0.246059	0.158042	0.0511821	0.0626344	0.163046	0.132435	0.14298	0.117938	0.0247299	0.0418118
NGTDM_Contrast	0.499968	0.400787	0.409088	0.551438	0.438789	0.442204	0.550227	0.429905	0.460846	0.572145	0.513729	0.463968	0.552872	0.521678	0.491047	0.617049	0.615842	0.534578	0.612464	0.535291	0.479618	0.616235	0.580714	0.526025	0.385872	0.257439	0.234833	0.356063	0.240588	0.240567	0.394529	0.191739	0.196166	0.366598	0.231645	0.22506	0.207714	0.107418	0.0793153	0.378881	0.230076	0.237539	0.443777	0.625563	0.628339	0.384729	0.228831	0.22116
NGTDM_Strength	0.62481	0.632666	0.612151	0.61857	0.643841	0.601757	0.67557	0.692058	0.649966	0.672152	0.671791	0.679517	0.703501	0.70589	0.686784	0.682383	0.68051	0.693094	0.684735	0.720848	0.704896	0.699474	0.707387	0.71709	0.217834	0.420495	0.404448	0.3368	0.401528	0.389591	0.209247	0.509986	0.463633	0.278844	0.373616	0.349929	0.357655	0.740783	0.646069	0.262164	0.380031	0.324398	0.299731	0.398824	0.171798	0.229741	0.333414	0.286054
Shape_Elongation	0.492054	0.492054	0.492054	0.492054	0.492054	0.492054	0.492054	0.492054	0.492054	0.492054	0.492054	0.492054	0.492054	0.492054	0.492054	0.492054	0.492054	0.492054	0.492054	0.492054	0.492054	0.492054	0.492054	0.492054	0.492054	0.492054	0.492054	0.492054	0.492054	0.492054	0.492054	0.492054	0.492054	0.492054	0.492054	0.492054	0.492054	0.492054	0.492054	0.492054	0.492054	0.492054	0.492054	0.492054	0.492054	0.492054	0.492054	0.492054
Shape_Flatness	0.559693	0.559693	0.559693	0.559693	0.559693	0.559693	0.559693	0.559693	0.559693	0.559693	0.559693	0.559693	0.559693	0.559693	0.559693	0.559693	0.559693	0.559693	0.559693	0.559693	0.559693	0.559693	0.559693	0.559693	0.559693	0.559693	0.559693	0.559693	0.559693	0.559693	0.559693	0.559693	0.559693	0.559693	0.559693	0.559693	0.559693	0.559693	0.559693	0.559693	0.559693	0.559693	0.559693	0.559693	0.559693	0.559693	0.559693	0.559693
Shape_LeastAxisLength	0.901102	0.901102	0.901102	0.901102	0.901102	0.901102	0.901102	0.901102	0.901102	0.901102	0.901102	0.901102	0.901102	0.901102	0.901102	0.901102	0.901102	0.901102	0.901102	0.901102	0.901102	0.901102	0.901102	0.901102	0.901102	0.901102	0.901102	0.901102	0.901102	0.901102	0.901102	0.901102	0.901102	0.901102	0.901102	0.901102	0.901102	0.901102	0.901102	0.901102	0.901102	0.901102	0.901102	0.901102	0.901102	0.901102	0.901102	0.901102
Shape_MajorAxisLength	0.825819	0.825819	0.825819	0.825819	0.825819	0.825819	0.825819	0.825819	0.825819	0.825819	0.825819	0.825819	0.825819	0.825819	0.825819	0.825819	0.825819	0.825819	0.825819	0.825819	0.825819	0.825819	0.825819	0.825819	0.825819	0.825819	0.825819	0.825819	0.825819	0.825819	0.825819	0.825819	0.825819	0.825819	0.825819	0.825819	0.825819	0.825819	0.825819	0.825819	0.825819	0.825819	0.825819	0.825819	0.825819	0.825819	0.825819	0.825819
Shape_Maximum2DDiameterColumn	0.838202	0.838202	0.838202	0.838202	0.838202	0.838202	0.838202	0.838202	0.838202	0.838202	0.838202	0.838202	0.838202	0.838202	0.838202	0.838202	0.838202	0.838202	0.838202	0.838202	0.838202	0.838202	0.838202	0.838202	0.838202	0.838202	0.838202	0.838202	0.838202	0.838202	0.838202	0.838202	0.838202	0.838202	0.838202	0.838202	0.838202	0.838202	0.838202	0.838202	0.838202	0.838202	0.838202	0.838202	0.838202	0.838202	0.838202	0.838202
Shape_Maximum2DDiameterRow	0.83407	0.83407	0.83407	0.83407	0.83407	0.83407	0.83407	0.83407	0.83407	0.83407	0.83407	0.83407	0.83407	0.83407	0.83407	0.83407	0.83407	0.83407	0.83407	0.83407	0.83407	0.83407	0.83407	0.83407	0.83407	0.83407	0.83407	0.83407	0.83407	0.83407	0.83407	0.83407	0.83407	0.83407	0.83407	0.83407	0.83407	0.83407	0.83407	0.83407	0.83407	0.83407	0.83407	0.83407	0.83407	0.83407	0.83407	0.83407
Shape_Maximum2DDiameterSlice	0.886045	0.886045	0.886045	0.886045	0.886045	0.886045	0.886045	0.886045	0.886045	0.886045	0.886045	0.886045	0.886045	0.886045	0.886045	0.886045	0.886045	0.886045	0.886045	0.886045	0.886045	0.886045	0.886045	0.886045	0.886045	0.886045	0.886045	0.886045	0.886045	0.886045	0.886045	0.886045	0.886045	0.886045	0.886045	0.886045	0.886045	0.886045	0.886045	0.886045	0.886045	0.886045	0.886045	0.886045	0.886045	0.886045	0.886045	0.886045
Shape_Maximum3DDiameter	0.836068	0.836068	0.836068	0.836068	0.836068	0.836068	0.836068	0.836068	0.836068	0.836068	0.836068	0.836068	0.836068	0.836068	0.836068	0.836068	0.836068	0.836068	0.836068	0.836068	0.836068	0.836068	0.836068	0.836068	0.836068	0.836068	0.836068	0.836068	0.836068	0.836068	0.836068	0.836068	0.836068	0.836068	0.836068	0.836068	0.836068	0.836068	0.836068	0.836068	0.836068	0.836068	0.836068	0.836068	0.836068	0.836068	0.836068	0.836068
Shape_MeshVolume	0.965634	0.965634	0.965634	0.965634	0.965634	0.965634	0.965634	0.965634	0.965634	0.965634	0.965634	0.965634	0.965634	0.965634	0.965634	0.965634	0.965634	0.965634	0.965634	0.965634	0.965634	0.965634	0.965634	0.965634	0.965634	0.965634	0.965634	0.965634	0.965634	0.965634	0.965634	0.965634	0.965634	0.965634	0.965634	0.965634	0.965634	0.965634	0.965634	0.965634	0.965634	0.965634	0.965634	0.965634	0.965634	0.965634	0.965634	0.965634
Shape_MinorAxisLength	0.88026	0.88026	0.88026	0.88026	0.88026	0.88026	0.88026	0.88026	0.88026	0.88026	0.88026	0.88026	0.88026	0.88026	0.88026	0.88026	0.88026	0.88026	0.88026	0.88026	0.88026	0.88026	0.88026	0.88026	0.88026	0.88026	0.88026	0.88026	0.88026	0.88026	0.88026	0.88026	0.88026	0.88026	0.88026	0.88026	0.88026	0.88026	0.88026	0.88026	0.88026	0.88026	0.88026	0.88026	0.88026	0.88026	0.88026	0.88026
Shape_Sphericity	0.665836	0.665836	0.665836	0.665836	0.665836	0.665836	0.665836	0.665836	0.665836	0.665836	0.665836	0.665836	0.665836	0.665836	0.665836	0.665836	0.665836	0.665836	0.665836	0.665836	0.665836	0.665836	0.665836	0.665836	0.665836	0.665836	0.665836	0.665836	0.665836	0.665836	0.665836	0.665836	0.665836	0.665836	0.665836	0.665836	0.665836	0.665836	0.665836	0.665836	0.665836	0.665836	0.665836	0.665836	0.665836	0.665836	0.665836	0.665836
Shape_SurfaceArea	0.957062	0.957062	0.957062	0.957062	0.957062	0.957062	0.957062	0.957062	0.957062	0.957062	0.957062	0.957062	0.957062	0.957062	0.957062	0.957062	0.957062	0.957062	0.957062	0.957062	0.957062	0.957062	0.957062	0.957062	0.957062	0.957062	0.957062	0.957062	0.957062	0.957062	0.957062	0.957062	0.957062	0.957062	0.957062	0.957062	0.957062	0.957062	0.957062	0.957062	0.957062	0.957062	0.957062	0.957062	0.957062	0.957062	0.957062	0.957062
Shape_SurfaceVolumeRatio	0.737598	0.737598	0.737598	0.737598	0.737598	0.737598	0.737598	0.737598	0.737598	0.737598	0.737598	0.737598	0.737598	0.737598	0.737598	0.737598	0.737598	0.737598	0.737598	0.737598	0.737598	0.737598	0.737598	0.737598	0.737598	0.737598	0.737598	0.737598	0.737598	0.737598	0.737598	0.737598	0.737598	0.737598	0.737598	0.737598	0.737598	0.737598	0.737598	0.737598	0.737598	0.737598	0.737598	0.737598	0.737598	0.737598	0.737598	0.737598
Shape_VoxelVolume	0.965519	0.965519	0.965519	0.965519	0.965519	0.965519	0.965519	0.965519	0.965519	0.965519	0.965519	0.965519	0.965519	0.965519	0.965519	0.965519	0.965519	0.965519	0.965519	0.965519	0.965519	0.965519	0.965519	0.965519	0.965519	0.965519	0.965519	0.965519	0.965519	0.965519	0.965519	0.965519	0.965519	0.965519	0.965519	0.965519	0.965519	0.965519	0.965519	0.965519	0.965519	0.965519	0.965519	0.965519	0.965519	0.965519	0.965519	0.965519
